# Supplementary material for: Azole resistance mechanisms and population structure of the human pathogen Aspergillus fumigatus on retail plant products
Source: Appl Environ Microbiol. 2024 Apr 23;90(5):e02056-23. doi: 10.1128/aem.02056-23 (PMC11107156; doi:10.1128/aem.02056-23)
Supplement: Table S1 — Samples of Aspergillus fumigatus collected from retail products. [file aem.02056-23-s0001.xlsx]

## Sheet: Supplemental Table 1
Table 1. Samples of Aspergillus fumigatus collected from retail products
Product	Number of stores sampled	Number of brands sampled	Number of samples	Species/Type	Origin	Total isolates	Growth on aSDA			Selected for MIC4	No. resistant isolates				Azole-resistance phenotype7				Selected for cyp51A sequencing	cyp51A sequences8
							Teb1	Itra2	Teb and Itra3		Teb5	Itra6	Vori	Posa	Sensitive	Teb	Med	Pan		WT	T1	T2	T3	TR34	TR46	Others	Full TR34/TR46 sequences
Almond	6	6	15		CA, USA	2	0	0	0	2	2	1	0	0	0	1	1	0	1				1
Apple	4	12	16		WA, USA; NY, USA; USA	2	0	0	0	0	0	0	0	0	0	0	0	0	0
Compost	6	11	1	Cow manure, earthworm casings, alfalfa	Unknown	5	0	0	0	0	0	0	0	0	0	0	0	0	0
			3	Unknown	Unknown	9	0	4	0	3	0	0	0	0	3	0	0	0	2	1	1
			1	Hen manure	USA	9	2	0	2	2	2	2	2	2	0	0	0	2	2						2		TR46/Y121F/T289A (2)
			3	Cow manure	Unknown	38	0	18	6	23	11	2	1	2	11	9	2	1	6	1	5
			1	UGArden immature compost	Unknown	6	0	0	1	2	2	1	1	1	0	1	0	1	2	1						H147Y
			1	UGArden mature compost	Unknown	5	0	2	3	4	3	0	0	0	1	3	0	0	3	2		1
			1	Hydrolyzed feather meal, chicken manure, bone meal, alfalfa meal,	Unknown	0	0	0	0	0	0	0	0	0	0	0	0	0	0
			1	Composted pine fines, hardwood fines, chicken/cow manure	Unknown	40	0	15	20	5	5	5	5	4	0	0	0	5	5	5
			1	Pine bark and forest products	Unknown	5	0	0	0	0	0	0	0	0	0	0	0	0	0
			1	Mushrooms	Unknown	5	0	1	0	1	0	0	0	0	1	0	0	0	1	1
			1	Humus and manure	Unknown	5	0	2	0	2	0	0	0	0	2	0	0	0	0
			1	Peat moss	Unknown	6	0	1	1	2	2	0	0	0	0	2	0	0	2				1			F46Y/E427K
			1	Feather meal, poultry manure, bone meal, alfalfa meal, greensand	USA	0	0	0	0	0	0	0	0	0	0	0	0	0	0
Flower bulb	5	4	4	Caladium	USA	11	0	0	0	0	0	0	0	0	0	0	0	0	0
			2	Canna	USA; USA/Costa Rica	11	0	2	0	2	1	0	1	0	1	0	1	0	2	2
			2	Clematis	MS, USA; USA	5	0	0	0	0	0	0	0	0	0	0	0	0	0
			1	Daffodil	Unknown	8	0	0	8	2	2	0	2	2	0	0	0	2	2						2		TR46/Y121F/M172I/T289A; TR46/Y121F/T289A/G448S
			2	Dahlia	The Netherlands	18	0	3	10	5	4	4	4	4	1	0	0	4	5				1	4			TR34/L98H (4)
			1	Daylily	The Netherlands	6	0	0	1	1	1	1	1	1	0	0	0	1	1						1		TR46/Y121F/T289A/G448S
			2	Gladiolus	The Netherlands	18	0	0	7	4	3	2	3	3	1	0	0	3	4	1				1	2		TR34/L98H/D255E; TR46/Y121F/T289A/G448S; TR46/Y121F/T289A
			1	Iris ensata	China	0	0	0	0	0	0	0	0	0	0	0	0	0	0
			1	Liatris	The Netherlands	1	0	0	0	1	0	0	0	0	1	0	0	0	1	1
			1	Lily of the valley	The Netherlands	9	0	4	0	1	0	0	0	0	1	0	0	0	1		1
			1	Magnum elephant ear	USA	5	0	0	0	0	0	0	0	0	0	0	0	0	0
			2	Tulip	Unknown	17	0	0	16	4	4	2	4	3	0	0	1	3	4					1	3		TR34/L98H; TR46/Y121F/T289A/G448S (3)
Grape	2	6	15		CA, USA	35	0	0	0	8	0	0	0	0	8	0	0	0	4	4
Peanut	4	3	3	Raw w/o shell	USA; Unknown	0	0	0	0	0	0	0	0	0	0	0	0	0	0
			9	Raw w/ shell	NC, USA; USA	147	0	33	0	33	4	2	1	1	29	2	1	1	12	7	1	1		1		F46Y; M172I	TR34/L98H
			1	Roasted w/shell	NC, USA	0	0	0	0	0	0	0	0	0	0	0	0	0	0
			1	Roasted & salted w/o shell	USA	0	0	0	0	0	0	0	0	0	0	0	0	0	0
			1	Roasted & salted w/ shell	NC, USA	0	0	0	0	0	0	0	0	0	0	0	0	0	0
Pecan	7	7	13	Raw w/o shell	GA, USA; TX, USA; USA; Unknown	10	1	0	0	5	4	1	0	0	1	3	1	0	1	1
			1	Raw w/ shell	GA, USA	2	0	0	0	1	0	0	0	0	1	0	0	0	0
Soil	4	11	15		USA; Canada; Unknown	85	1	20	6	17	5	1	1	1	12	4	0	1	18	5	5	4	1		1	W415G, A9T	TR46/Y121F/T289A
Total9			127			525	4	105	81	130	55	24	26	24	74	25	7		79	32	13	6	4	7	11	6
1SDA amended with 3 µg/ml tebuconazole
2SDA amended with 3 µg/ml itraconazole
3number of isolates that grew both on SDA amended with 3 µg/ml tebuconazole and SDA amended with 3 µg/ml itraconazole
4isolates selected for MIC assays
5resistance set at >2µg/ml based on prior studies (5)
6resistance breakpoints for ITC, VOR, and POS based on EUCAST 2020 breakpoints: ITC and VOR >1 µg/ml, POS >0.25 µg/ml
7Sens. = sensitive to all 4 azoles tested; Teb. = resistant only to TEB fungicide, Med. = resistant to one medical azole; Pan. = pan-azole-resistant, resistant to more than one medical azole
8TR34 indicates the TR34/L98H allele. TR46 indicates the TR46/Y121F/T289A allele. T1 indicates the F46Y/M172V/E427K allele. T2 indicates the I242V allele. T3 indicates the F46Y/M172V/N248T/D255E/E427K allele. WT indicates the same sequence as A. fumigatus A1163. “Other” indicates a variant detected only once.​
9The sum total of isolates in each column
